# Supplementary material for: Spray Coating Oxidized Graphene-Based Materials Makes Polyurethane Surfaces Antibacterial and Biocompatible: A Promising Approach for Medical Devices
Source: ACS Appl Mater Interfaces. 2026 Jan 20;18(3):4701–16. doi: 10.1021/acsami.4c20015 (PMC12862757; doi:10.1021/acsami.4c20015)
Supplement: Supplementary file 2 [file am4c20015_si_002.xlsx]

## Sheet: Sa
Number of families	1
Number of comparisons per family	21
Alpha	0.05
Uncorrected Dunn's test	Mean rank diff.	Significant?	Summary	Individual P Value
PU vs. THF	-9	No	ns	0.0757	A-B
PU vs. THF PU	-11.33	Yes	*	0.0253	A-C
PU vs. GNPOX THF	-5	No	ns	0.3237	A-D
PU vs. GO THF	-6.667	No	ns	0.1882	A-E
PU vs. GO THF PU	-18	Yes	***	0.0004	A-F
PU vs. GNPOX THF PU	-13	Yes	*	0.0103	A-G
THF vs. THF PU	-2.333	No	ns	0.6451	B-C
THF vs. GNPOX THF	4	No	ns	0.4298	B-D
THF vs. GO THF	2.333	No	ns	0.6451	B-E
THF vs. GO THF PU	-9	No	ns	0.0757	B-F
THF vs. GNPOX THF PU	-4	No	ns	0.4298	B-G
THF PU vs. GNPOX THF	6.333	No	ns	0.2113	C-D
THF PU vs. GO THF	4.667	No	ns	0.357	C-E
THF PU vs. GO THF PU	-6.667	No	ns	0.1882	C-F
THF PU vs. GNPOX THF PU	-1.667	No	ns	0.7422	C-G
GNPOX THF vs. GO THF	-1.667	No	ns	0.7422	D-E
GNPOX THF vs. GO THF PU	-13	Yes	*	0.0103	D-F
GNPOX THF vs. GNPOX THF PU	-8	No	ns	0.1143	D-G
GO THF vs. GO THF PU	-11.33	Yes	*	0.0253	E-F
GO THF vs. GNPOX THF PU	-6.333	No	ns	0.2113	E-G
GO THF PU vs. GNPOX THF PU	5	No	ns	0.3237	F-G

## Sheet: Sq
Number of families	1
Number of comparisons per family	21
Alpha	0.05
Uncorrected Dunn's test	Mean rank diff.	Significant?	Summary	Individual P Value
PU vs. THF	-8.667	No	ns	0.0871	A-B
PU vs. THF PU	-11	Yes	*	0.0299	A-C
PU vs. GNPOX THF	-5.333	No	ns	0.2925	A-D
PU vs. GO THF	-7.333	No	ns	0.1478	A-E
PU vs. GO THF PU	-18	Yes	***	0.0004	A-F
PU vs. GNPOX THF PU	-12.67	Yes	*	0.0124	A-G
THF vs. THF PU	-2.333	No	ns	0.6451	B-C
THF vs. GNPOX THF	3.333	No	ns	0.5106	B-D
THF vs. GO THF	1.333	No	ns	0.7924	B-E
THF vs. GO THF PU	-9.333	No	ns	0.0654	B-F
THF vs. GNPOX THF PU	-4	No	ns	0.4298	B-G
THF PU vs. GNPOX THF	5.667	No	ns	0.2633	C-D
THF PU vs. GO THF	3.667	No	ns	0.4692	C-E
THF PU vs. GO THF PU	-7	No	ns	0.1671	C-F
THF PU vs. GNPOX THF PU	-1.667	No	ns	0.7422	C-G
GNPOX THF vs. GO THF	-2	No	ns	0.693	D-E
GNPOX THF vs. GO THF PU	-12.67	Yes	*	0.0124	D-F
GNPOX THF vs. GNPOX THF PU	-7.333	No	ns	0.1478	D-G
GO THF vs. GO THF PU	-10.67	Yes	*	0.0353	E-F
GO THF vs. GNPOX THF PU	-5.333	No	ns	0.2925	E-G
GO THF PU vs. GNPOX THF PU	5.333	No	ns	0.2925	F-G

## Sheet: Sz
Number of families	1
Number of comparisons per family	21
Alpha	0.05
Uncorrected Dunn's test	Mean rank diff.	Significant?	Summary	Individual P Value
PU vs. THF	-5	No	ns	0.3237	A-B
PU vs. THF PU	-7.667	No	ns	0.1302	A-C
PU vs. GNPOX THF	-9.667	No	ns	0.0564	A-D
PU vs. GO THF	-12.33	Yes	*	0.0149	A-E
PU vs. GO THF PU	-16	Yes	**	0.0016	A-F
PU vs. GNPOX THF PU	-12.33	Yes	*	0.0149	A-G
THF vs. THF PU	-2.667	No	ns	0.5986	B-C
THF vs. GNPOX THF	-4.667	No	ns	0.357	B-D
THF vs. GO THF	-7.333	No	ns	0.1478	B-E
THF vs. GO THF PU	-11	Yes	*	0.0299	B-F
THF vs. GNPOX THF PU	-7.333	No	ns	0.1478	B-G
THF PU vs. GNPOX THF	-2	No	ns	0.693	C-D
THF PU vs. GO THF	-4.667	No	ns	0.357	C-E
THF PU vs. GO THF PU	-8.333	No	ns	0.1	C-F
THF PU vs. GNPOX THF PU	-4.667	No	ns	0.357	C-G
GNPOX THF vs. GO THF	-2.667	No	ns	0.5986	D-E
GNPOX THF vs. GO THF PU	-6.333	No	ns	0.2113	D-F
GNPOX THF vs. GNPOX THF PU	-2.667	No	ns	0.5986	D-G
GO THF vs. GO THF PU	-3.667	No	ns	0.4692	E-F
GO THF vs. GNPOX THF PU	0	No	ns	>0.9999	E-G
GO THF PU vs. GNPOX THF PU	3.667	No	ns	0.4692	F-G

## Sheet: Ssk2
Number of families	1
Number of comparisons per family	21
Alpha	0.05
Uncorrected Dunn's test	Mean rank diff.	Significant?	Summary	Individual P Value
PU vs. THF	16.33	Yes	**	0.0013	A-B
PU vs. THF PU	13.33	Yes	**	0.0085	A-C
PU vs. GNPOX THF	2.667	No	ns	0.5986	A-D
PU vs. GO THF	3.667	No	ns	0.4692	A-E
PU vs. GO THF PU	9	No	ns	0.0757	A-F
PU vs. GNPOX THF PU	6.333	No	ns	0.2113	A-G
THF vs. THF PU	-3	No	ns	0.5537	B-C
THF vs. GNPOX THF	-13.67	Yes	**	0.007	B-D
THF vs. GO THF	-12.67	Yes	*	0.0124	B-E
THF vs. GO THF PU	-7.333	No	ns	0.1478	B-F
THF vs. GNPOX THF PU	-10	Yes	*	0.0484	B-G
THF PU vs. GNPOX THF	-10.67	Yes	*	0.0353	C-D
THF PU vs. GO THF	-9.667	No	ns	0.0564	C-E
THF PU vs. GO THF PU	-4.333	No	ns	0.3924	C-F
THF PU vs. GNPOX THF PU	-7	No	ns	0.1671	C-G
GNPOX THF vs. GO THF	1	No	ns	0.8435	D-E
GNPOX THF vs. GO THF PU	6.333	No	ns	0.2113	D-F
GNPOX THF vs. GNPOX THF PU	3.667	No	ns	0.4692	D-G
GO THF vs. GO THF PU	5.333	No	ns	0.2925	E-F
GO THF vs. GNPOX THF PU	2.667	No	ns	0.5986	E-G
GO THF PU vs. GNPOX THF PU	-2.667	No	ns	0.5986	F-G

## Sheet: Sku
Number of families	1
Number of comparisons per family	21
Alpha	0.05
Uncorrected Dunn's test	Mean rank diff.	Significant?	Summary	Individual P Value
PU vs. THF	10.67	Yes	*	0.0353	A-B
PU vs. THF PU	11.33	Yes	*	0.0253	A-C
PU vs. GNPOX THF	0.3333	No	ns	0.9475	A-D
PU vs. GO THF	4.333	No	ns	0.3924	A-E
PU vs. GO THF PU	10.33	Yes	*	0.0414	A-F
PU vs. GNPOX THF PU	7.333	No	ns	0.1478	A-G
THF vs. THF PU	0.6667	No	ns	0.8953	B-C
THF vs. GNPOX THF	-10.33	Yes	*	0.0414	B-D
THF vs. GO THF	-6.333	No	ns	0.2113	B-E
THF vs. GO THF PU	-0.3333	No	ns	0.9475	B-F
THF vs. GNPOX THF PU	-3.333	No	ns	0.5106	B-G
THF PU vs. GNPOX THF	-11	Yes	*	0.0299	C-D
THF PU vs. GO THF	-7	No	ns	0.1671	C-E
THF PU vs. GO THF PU	-1	No	ns	0.8435	C-F
THF PU vs. GNPOX THF PU	-4	No	ns	0.4298	C-G
GNPOX THF vs. GO THF	4	No	ns	0.4298	D-E
GNPOX THF vs. GO THF PU	10	Yes	*	0.0484	D-F
GNPOX THF vs. GNPOX THF PU	7	No	ns	0.1671	D-G
GO THF vs. GO THF PU	6	No	ns	0.2363	E-F
GO THF vs. GNPOX THF PU	3	No	ns	0.5537	E-G
GO THF PU vs. GNPOX THF PU	-3	No	ns	0.5537	F-G

## Sheet: Sds
Number of families	1
Number of comparisons per family	21
Alpha	0.05
Uncorrected Dunn's test	Mean rank diff.	Significant?	Summary	Individual P Value
PU vs. THF	11	Yes	*	0.0299	A-B
PU vs. THF PU	7	No	ns	0.1671	A-C
PU vs. GNPOX THF	-2.333	No	ns	0.6451	A-D
PU vs. GO THF	-1.667	No	ns	0.7422	A-E
PU vs. GO THF PU	9	No	ns	0.0757	A-F
PU vs. GNPOX THF PU	9.667	No	ns	0.0564	A-G
THF vs. THF PU	-4	No	ns	0.4298	B-C
THF vs. GNPOX THF	-13.33	Yes	**	0.0085	B-D
THF vs. GO THF	-12.67	Yes	*	0.0124	B-E
THF vs. GO THF PU	-2	No	ns	0.693	B-F
THF vs. GNPOX THF PU	-1.333	No	ns	0.7924	B-G
THF PU vs. GNPOX THF	-9.333	No	ns	0.0654	C-D
THF PU vs. GO THF	-8.667	No	ns	0.0871	C-E
THF PU vs. GO THF PU	2	No	ns	0.693	C-F
THF PU vs. GNPOX THF PU	2.667	No	ns	0.5986	C-G
GNPOX THF vs. GO THF	0.6667	No	ns	0.8953	D-E
GNPOX THF vs. GO THF PU	11.33	Yes	*	0.0253	D-F
GNPOX THF vs. GNPOX THF PU	12	Yes	*	0.0179	D-G
GO THF vs. GO THF PU	10.67	Yes	*	0.0353	E-F
GO THF vs. GNPOX THF PU	11.33	Yes	*	0.0253	E-G
GO THF PU vs. GNPOX THF PU	0.6667	No	ns	0.8953	F-G

## Sheet: Str
Number of families	1
Number of comparisons per family	21
Alpha	0.05
Uncorrected Dunn's test	Mean rank diff.	Significant?	Summary	Individual P Value
PU vs. THF	-3.333	No	ns	0.5072	A-B
PU vs. THF PU	-5.333	No	ns	0.2887	A-C
PU vs. GNPOX THF	7.333	No	ns	0.1446	A-D
PU vs. GO THF	-6.5	No	ns	0.196	A-E
PU vs. GO THF PU	4.333	No	ns	0.3886	A-F
PU vs. GNPOX THF PU	-1.167	No	ns	0.8165	A-G
THF vs. THF PU	-2	No	ns	0.6907	B-C
THF vs. GNPOX THF	10.67	Yes	*	0.0338	B-D
THF vs. GO THF	-3.167	No	ns	0.5287	B-E
THF vs. GO THF PU	7.667	No	ns	0.1272	B-F
THF vs. GNPOX THF PU	2.167	No	ns	0.6664	B-G
THF PU vs. GNPOX THF	12.67	Yes	*	0.0117	C-D
THF PU vs. GO THF	-1.167	No	ns	0.8165	C-E
THF PU vs. GO THF PU	9.667	No	ns	0.0545	C-F
THF PU vs. GNPOX THF PU	4.167	No	ns	0.4071	C-G
GNPOX THF vs. GO THF	-13.83	Yes	**	0.0059	D-E
GNPOX THF vs. GO THF PU	-3	No	ns	0.5506	D-F
GNPOX THF vs. GNPOX THF PU	-8.5	No	ns	0.0908	D-G
GO THF vs. GO THF PU	10.83	Yes	*	0.0311	E-F
GO THF vs. GNPOX THF PU	5.333	No	ns	0.2887	E-G
GO THF PU vs. GNPOX THF PU	-5.5	No	ns	0.2739	F-G

## Sheet: Std
Number of families	1
Number of comparisons per family	21
Alpha	0.05
Uncorrected Dunn's test	Mean rank diff.	Significant?	Summary	Individual P Value
PU vs. THF	-10	Yes	*	0.0484	A-B
PU vs. THF PU	-3	No	ns	0.5537	A-C
PU vs. GNPOX THF	-4	No	ns	0.4298	A-D
PU vs. GO THF	-0.6667	No	ns	0.8953	A-E
PU vs. GO THF PU	-8.333	No	ns	0.1	A-F
PU vs. GNPOX THF PU	-6.667	No	ns	0.1882	A-G
THF vs. THF PU	7	No	ns	0.1671	B-C
THF vs. GNPOX THF	6	No	ns	0.2363	B-D
THF vs. GO THF	9.333	No	ns	0.0654	B-E
THF vs. GO THF PU	1.667	No	ns	0.7422	B-F
THF vs. GNPOX THF PU	3.333	No	ns	0.5106	B-G
THF PU vs. GNPOX THF	-1	No	ns	0.8435	C-D
THF PU vs. GO THF	2.333	No	ns	0.6451	C-E
THF PU vs. GO THF PU	-5.333	No	ns	0.2925	C-F
THF PU vs. GNPOX THF PU	-3.667	No	ns	0.4692	C-G
GNPOX THF vs. GO THF	3.333	No	ns	0.5106	D-E
GNPOX THF vs. GO THF PU	-4.333	No	ns	0.3924	D-F
GNPOX THF vs. GNPOX THF PU	-2.667	No	ns	0.5986	D-G
GO THF vs. GO THF PU	-7.667	No	ns	0.1302	E-F
GO THF vs. GNPOX THF PU	-6	No	ns	0.2363	E-G
GO THF PU vs. GNPOX THF PU	1.667	No	ns	0.7422	F-G

## Sheet: Sdq
Number of families	1
Number of comparisons per family	21
Alpha	0.05
Uncorrected Dunn's test	Mean rank diff.	Significant?	Summary	Individual P Value
PU vs. THF	-8	No	ns	0.1143	A-B
PU vs. THF PU	-11.67	Yes	*	0.0213	A-C
PU vs. GNPOX THF	-8.333	No	ns	0.1	A-D
PU vs. GO THF	-7.667	No	ns	0.1302	A-E
PU vs. GO THF PU	-16	Yes	**	0.0016	A-F
PU vs. GNPOX THF PU	-11.33	Yes	*	0.0253	A-G
THF vs. THF PU	-3.667	No	ns	0.4692	B-C
THF vs. GNPOX THF	-0.3333	No	ns	0.9475	B-D
THF vs. GO THF	0.3333	No	ns	0.9475	B-E
THF vs. GO THF PU	-8	No	ns	0.1143	B-F
THF vs. GNPOX THF PU	-3.333	No	ns	0.5106	B-G
THF PU vs. GNPOX THF	3.333	No	ns	0.5106	C-D
THF PU vs. GO THF	4	No	ns	0.4298	C-E
THF PU vs. GO THF PU	-4.333	No	ns	0.3924	C-F
THF PU vs. GNPOX THF PU	0.3333	No	ns	0.9475	C-G
GNPOX THF vs. GO THF	0.6667	No	ns	0.8953	D-E
GNPOX THF vs. GO THF PU	-7.667	No	ns	0.1302	D-F
GNPOX THF vs. GNPOX THF PU	-3	No	ns	0.5537	D-G
GO THF vs. GO THF PU	-8.333	No	ns	0.1	E-F
GO THF vs. GNPOX THF PU	-3.667	No	ns	0.4692	E-G
GO THF PU vs. GNPOX THF PU	4.667	No	ns	0.357	F-G

## Sheet: Ssc
Sc	1
Number of comparisons per family	21
Alpha	0.05
Uncorrected Dunn's test	Mean rank diff.	Significant?	Summary	Individual P Value
PU vs. THF	-3	No	ns	0.5537	A-B
PU vs. THF PU	-11.33	Yes	*	0.0253	A-C
PU vs. GNPOX THF	-10.67	Yes	*	0.0353	A-D
PU vs. GO THF	-14.67	Yes	**	0.0038	A-E
PU vs. GO THF PU	-13.67	Yes	**	0.007	A-F
PU vs. GNPOX THF PU	-9.667	No	ns	0.0564	A-G
THF vs. THF PU	-8.333	No	ns	0.1	B-C
THF vs. GNPOX THF	-7.667	No	ns	0.1302	B-D
THF vs. GO THF	-11.67	Yes	*	0.0213	B-E
THF vs. GO THF PU	-10.67	Yes	*	0.0353	B-F
THF vs. GNPOX THF PU	-6.667	No	ns	0.1882	B-G
THF PU vs. GNPOX THF	0.6667	No	ns	0.8953	C-D
THF PU vs. GO THF	-3.333	No	ns	0.5106	C-E
THF PU vs. GO THF PU	-2.333	No	ns	0.6451	C-F
THF PU vs. GNPOX THF PU	1.667	No	ns	0.7422	C-G
GNPOX THF vs. GO THF	-4	No	ns	0.4298	D-E
GNPOX THF vs. GO THF PU	-3	No	ns	0.5537	D-F
GNPOX THF vs. GNPOX THF PU	1	No	ns	0.8435	D-G
GO THF vs. GO THF PU	1	No	ns	0.8435	E-F
GO THF vs. GNPOX THF PU	5	No	ns	0.3237	E-G
GO THF PU vs. GNPOX THF PU	4	No	ns	0.4298	F-G

[truncated: 1 more sheets: Sdr]
